# Supplementary material for: Evolutionary Trend Analysis of Research on Immunotherapy for Brain Metastasis Based on Machine-Learning Scientometrics
Source: Pharmaceuticals (Basel). 2024 Jun 28;17(7):850. doi: 10.3390/ph17070850 (PMC11280367; doi:10.3390/ph17070850)
Supplement: Supplementary file 1 [file pharmaceuticals-17-00850-s001.zip]

Archive with 1 entries (1 files):
- pharmaceuticals-3046450-supplementary.pdf
